# Supplementary material for: The Sense of Agency during Continuous Action: Performance Is More Important than Action-Feedback Association
Source: PLoS One. 2015 Apr 20;10(4):e0125226. doi: 10.1371/journal.pone.0125226 (PMC4404253; doi:10.1371/journal.pone.0125226)
Supplement: S1 File — (XLS) [file pone.0125226.s001.xls]

## Sheet: Sheet1
Participant	TrialNo.	Delay (ms)	Assisted	Required Time (ms)	Number of Key presses	Rating of Control	Number of Ignored Actions	Frequency of key-pressing (number / s)
1	1	400	FALSE	20656	82	7		3.96979
1	2	700	TRUE	15710	24	7		1.52769
1	3	700	FALSE	17615	37	4		2.10048
1	4	700	TRUE	9517	12	8		1.2609
1	5	700	TRUE	9598	15	8		1.56283
1	6	400	FALSE	9922	45	7		4.53538
1	7	400	TRUE	16396	103	4		6.28202
1	8	100	FALSE	10764	57	6		5.29543
1	9	100	FALSE	6584	9	7		1.36695
1	10	400	FALSE	26475	87	6		3.28612
1	11	700	FALSE	6291	9	7		1.43062
1	12	100	TRUE	11532	64	6		5.54977
1	13	700	TRUE	15287	89	6		5.82194
1	14	100	FALSE	12262	109	6		8.88925
1	15	400	FALSE	5121	12	8		2.34329
1	16	700	FALSE	10408	16	7		1.53728
1	17	100	FALSE	5834	13	8		2.22832
1	18	400	FALSE	42015	200	5		4.7602
1	19	400	TRUE	7256	16	8		2.20507
1	20	400	TRUE	16630	36	6		2.16476
1	21	400	FALSE	5945	9	8		1.51388
1	22	400	TRUE	5761	13	7		2.25655
1	23	100	FALSE	5912	22	7		3.72124
1	24	700	FALSE	19488	34	4		1.74466
1	25	700	FALSE	58940	274	3		4.6488
1	26	700	FALSE	6037	18	5		2.98161
1	27	100	FALSE	16212	13	7		0.801875
1	28	100	FALSE	9016	28	6		3.10559
1	29	100	TRUE	7191	18	6		2.50313
1	30	100	FALSE	6863	15	7		2.18563
1	31	700	TRUE	31608	130	3		4.11288
1	32	100	TRUE	8222	37	6		4.50012
1	33	400	TRUE	8896	73	5		8.20594
1	34	100	FALSE	11732	131	5		11.166
1	35	100	TRUE	6413	15	7		2.339
1	36	700	FALSE	16598	105	4		6.32606
1	37	100	TRUE	6041	19	7		3.14517
1	38	100	TRUE	6709	23	7		3.42823
1	39	100	TRUE	17615	120	5		6.81238
1	40	700	TRUE	6443	49	6		7.60515
1	41	400	FALSE	19718	124	5		6.28867
1	42	400	FALSE	7019	16	7		2.27953
1	43	700	FALSE	22212	139	3		6.25788
1	44	400	TRUE	7846	34	7		4.33342
1	45	700	TRUE	8249	28	6		3.39435
1	46	100	TRUE	5982	19	7		3.1762
1	47	100	FALSE	10108	68	7		6.72734
1	48	700	TRUE	7133	38	6		5.32735
1	49	700	FALSE	15728	139	4		8.83774
1	50	700	TRUE	5059	2	6		0.395335
1	51	700	FALSE	17792	110	4		6.18255
1	52	700	TRUE	5506	15	6		2.7243
1	53	400	TRUE	5259	7	8		1.33105
1	54	400	TRUE	9265	41	7		4.42526
1	55	400	TRUE	4845	6	7		1.23839
1	56	400	FALSE	7894	19	7		2.40689
1	57	100	TRUE	5732	10	7		1.74459
1	58	100	TRUE	6945	13	7		1.87185
1	59	400	TRUE	11612	41	6		3.53083
1	60	400	FALSE	5647	5	6		0.885426
2	1	700	TRUE	18893	60	3	31	3.17578
2	2	400	TRUE	8901	35	4	14	3.93214
2	3	100	FALSE	7523	27	7	0	3.58899
2	4	400	FALSE	31334	79	2	0	2.52122
2	5	700	FALSE	14733	70	3	0	4.75124
2	6	100	FALSE	7995	27	7	0	3.37711
2	7	700	FALSE	22281	86	2	0	3.85979
2	8	100	FALSE	8080	23	5	0	2.84653
2	9	700	FALSE	30919	108	3	0	3.493
2	10	400	FALSE	21325	59	3	0	2.76671
2	11	100	TRUE	8728	27	6	0	3.09349
2	12	100	FALSE	6650	16	9	0	2.40602
2	13	400	FALSE	6698	26	4	0	3.88176
2	14	400	FALSE	9563	40	4	0	4.18279
2	15	100	TRUE	5060	6	9	1	1.18577
2	16	700	TRUE	7290	22	5	5	3.01783
2	17	400	FALSE	7721	16	4	0	2.07227
2	18	700	TRUE	5975	15	3	3	2.51046
2	19	400	TRUE	17473	89	1	79	5.09357
2	20	400	TRUE	5153	15	4	7	2.91093
2	21	700	FALSE	32261	55	3	0	1.70484
2	22	100	FALSE	6741	22	7	0	3.26361
2	23	400	FALSE	21816	50	6	0	2.2919
2	24	400	TRUE	7640	33	7	9	4.31937
2	25	100	FALSE	6756	24	5	0	3.5524
2	26	100	TRUE	8642	43	5	11	4.9757
2	27	100	FALSE	7490	26	6	0	3.4713
2	28	400	TRUE	13486	96	1	95	7.11849
2	29	100	FALSE	5570	13	9	0	2.33393
2	30	100	TRUE	5931	19	6	6	3.20351
2	31	400	TRUE	8193	41	4	14	5.00427
2	32	100	TRUE	6480	26	4	9	4.01235
2	33	700	TRUE	9509	51	3	19	5.36334
2	34	700	TRUE	5915	18	3	8	3.04311
2	35	400	TRUE	5871	19	2	4	3.23625
2	36	700	TRUE	5591	7	4	0	1.25201
2	37	400	FALSE	12636	100	4	0	7.9139
2	38	400	TRUE	8413	19	6	0	2.25841
2	39	100	TRUE	5997	21	8	6	3.50175
2	40	700	TRUE	6915	32	3	13	4.62762
2	41	700	TRUE	6060	14	3	6	2.31023
2	42	400	TRUE	7780	40	2	21	5.14139
2	43	100	TRUE	7582	23	8	1	3.0335
2	44	100	FALSE	7394	21	2	0	2.84014
2	45	400	FALSE	7216	30	5	0	4.15743
2	46	100	TRUE	5239	8	6	3	1.52701
2	47	100	TRUE	9274	150	1	148	16.1743
2	48	700	FALSE	20711	164	2	0	7.9185
2	49	700	TRUE	5570	17	3	7	3.05206
2	50	700	FALSE	9660	33	5	0	3.41615
2	51	700	FALSE	21319	75	7	0	3.51799
2	52	100	FALSE	4431	5	9	0	1.12841
2	53	400	FALSE	6090	17	7	0	2.79146
2	54	700	FALSE	7838	33	5	0	4.21026
2	55	400	FALSE	8144	21	8	0	2.57859
2	56	400	TRUE	6070	14	5	3	2.30643
2	57	700	FALSE	9538	26	4	0	2.72594
2	58	100	TRUE	5020	10	4	1	1.99203
2	59	700	TRUE	8289	28	4	11	3.37797
2	60	700	FALSE	7303	44	3	0	6.02492
3	1	100	FALSE	7230	24	9	0	3.3195
3	2	400	FALSE	9522	49	6	0	5.14598
3	3	100	FALSE	17880	84	4	0	4.69799
3	4	400	TRUE	7482	15	6	10	2.00481
3	5	700	FALSE	44133	279	3	0	6.3218
3	6	400	FALSE	9458	20	6	0	2.11461
3	7	700	FALSE	21821	127	4	0	5.82008
3	8	100	TRUE	7910	18	6	4	2.2756
3	9	700	TRUE	8767	43	7	32	4.90476
3	10	400	FALSE	34700	122	5	0	3.51585
3	11	700	FALSE	12089	26	6	0	2.15072
3	12	400	FALSE	9764	51	8	0	5.22327
3	13	100	FALSE	3354	0	5	0	0
3	14	100	TRUE	4389	8	8	0	1.82274
3	15	400	TRUE	7179	31	7	9	4.31815
3	16	700	FALSE	46558	193	4	0	4.14537
3	17	100	FALSE	5525	13	7	0	2.35294
3	18	400	TRUE	4451	1	4	0	0.224669
3	19	400	FALSE	32277	187	3	0	5.7936
3	20	400	FALSE	9736	20	6	0	2.05423
3	21	700	FALSE	36275	85	5	0	2.34321
3	22	400	FALSE	24259	177	6	0	7.29626
3	23	100	FALSE	8667	66	6	0	7.61509
3	24	700	TRUE	9442	38	7	17	4.02457
3	25	100	FALSE	5194	11	7	0	2.11783
3	26	700	FALSE	22576	68	3	0	3.01205
3	27	700	FALSE	94539	377	2	0	3.98777
3	28	700	TRUE	14041	27	7	10	1.92294
3	29	400	TRUE	9461	39	6	23	4.12219
3	30	400	FALSE	11986	69	7	0	5.75672
3	31	700	TRUE	7910	24	7	11	3.03413
3	32	400	TRUE	19331	52	8	8	2.68998
3	33	700	TRUE	4778	19	8	12	3.97656
3	34	100	TRUE	4014	18	8	12	4.4843
3	35	700	TRUE	27315	50	5	26	1.8305
3	36	400	TRUE	6785	9	6	6	1.32646
3	37	700	FALSE	89798	434	2	0	4.83307
3	38	700	TRUE	11068	17	6	2	1.53596
3	39	100	FALSE	5335	13	7	0	2.43674
3	40	100	TRUE	18846	11	7	0	0.583678
3	41	100	TRUE	4431	3	7	2	0.677048
3	42	100	FALSE	7413	9	7	0	1.21408
3	43	700	TRUE	4961	6	8	0	1.20943
3	44	400	TRUE	6848	36	7	18	5.25701
3	45	400	TRUE	10017	34	8	17	3.39423
3	46	700	TRUE	12321	36	8	12	2.92184
3	47	400	TRUE	3984	5	8	1	1.25502
3	48	700	TRUE	3734	8	7	4	2.14247
3	49	100	TRUE	4571	5	8	0	1.09385
3	50	100	TRUE	11297	16	7	3	1.41631
3	51	400	FALSE	24220	102	4	0	4.2114
3	52	400	TRUE	6903	16	6	1	2.31783
3	53	700	FALSE	36223	235	3	0	6.48759
3	54	100	TRUE	5444	15	6	0	2.75533
3	55	100	TRUE	9299	23	7	9	2.47338
3	56	700	FALSE	6295	14	6	0	2.22399
3	57	400	FALSE	7569	8	7	0	1.05694
3	58	100	TRUE	5653	14	7	1	2.47656
3	59	100	FALSE	29626	173	7	0	5.83947
3	60	100	FALSE	9736	40	7	0	4.10846
4	1	400	TRUE	5772	34	6	18	5.89051
4	2	400	FALSE	4110	3	6	0	0.729927
4	3	700	TRUE	4972	11	7	3	2.21239
4	4	700	FALSE	21622	118	2	0	5.4574
4	5	100	FALSE	5616	30	4	0	5.34188
4	6	700	FALSE	5805	32	5	0	5.51249
4	7	400	FALSE	14336	81	4	0	5.65011
4	8	700	TRUE	10551	27	6	6	2.559
4	9	700	FALSE	28642	110	3	0	3.84051
4	10	700	FALSE	5326	9	7	0	1.68982
4	11	100	TRUE	4398	8	7	0	1.81901
4	12	100	FALSE	3907	3	7	0	0.767853
4	13	700	FALSE	4133	6	4	0	1.45173
4	14	100	FALSE	12391	21	7	0	1.69478
4	15	400	FALSE	4953	12	5	0	2.42277
4	16	700	FALSE	4467	3	7	0	0.671592
4	17	400	FALSE	5896	35	7	0	5.93623
4	18	400	TRUE	7429	19	7	2	2.55754
4	19	400	TRUE	7225	30	8	6	4.15225
4	20	400	TRUE	7038	10	3	3	1.42086
4	21	400	TRUE	6598	22	7	6	3.33434
4	22	100	FALSE	9799	88	3	0	8.98051
4	23	100	FALSE	4545	12	4	0	2.64026
4	24	100	FALSE	4342	7	7	0	1.61216
4	25	100	TRUE	5382	13	7	0	2.41546
4	26	400	TRUE	5727	22	8	8	3.84145
4	27	100	FALSE	7179	32	8	0	4.45745
4	28	400	FALSE	10394	54	4	0	5.1953
4	29	100	TRUE	9796	67	4	33	6.83953
4	30	400	FALSE	35667	141	2	0	3.95323
4	31	400	TRUE	10810	70	1	52	6.47549
4	32	700	TRUE	9111	52	3	26	5.70739
4	33	700	TRUE	8181	29	1	17	3.5448
4	34	400	TRUE	4981	31	4	17	6.22365
4	35	100	TRUE	6130	22	6	1	3.58891
4	36	100	FALSE	14746	28	7	0	1.89882
4	37	100	TRUE	4492	8	6	0	1.78094
4	38	700	TRUE	4976	10	5	1	2.00965
4	39	100	TRUE	3606	4	8	0	1.10926
4	40	100	FALSE	5662	20	6	0	3.53232
4	41	700	TRUE	13392	27	3	5	2.01613
4	42	400	FALSE	6099	46	4	0	7.54222
4	43	100	TRUE	7086	38	6	6	5.36269
4	44	700	TRUE	7902	43	6	29	5.44166
4	45	700	TRUE	5491	39	7	30	7.10253
4	46	400	FALSE	10515	105	3	0	9.98573
4	47	400	FALSE	33951	162	5	0	4.77158
4	48	700	FALSE	19711	172	6	0	8.72609
4	49	700	FALSE	15559	97	5	0	6.23433
4	50	700	TRUE	10390	50	6	17	4.81232
4	51	100	TRUE	5546	19	7	2	3.42589
4	52	100	TRUE	6474	31	6	9	4.78838
4	53	100	FALSE	4716	6	6	0	1.27226
4	54	700	TRUE	44014	138	2	89	3.13537
4	55	700	FALSE	25825	155	2	0	6.00194
4	56	400	TRUE	5981	14	6	1	2.34075
4	57	100	TRUE	5383	18	7	4	3.34386
4	58	400	TRUE	8042	31	7	6	3.85476
4	59	700	FALSE	27502	119	3	0	4.32696
4	60	400	FALSE	4045	12	7	0	2.96663
5	1	700	FALSE	4183	19	7	0	4.54219
5	2	400	TRUE	9629	50	7	27	5.19265
5	3	700	FALSE	39327	369	4	0	9.38287
5	4	400	TRUE	4039	6	6	0	1.48552
5	5	400	FALSE	19610	84	5	0	4.28353
5	6	700	FALSE	14777	43	7	0	2.90993
5	7	100	TRUE	7289	16	7	3	2.19509
5	8	700	FALSE	46798	176	3	0	3.76084
5	9	100	TRUE	5085	20	6	7	3.93314
5	10	100	FALSE	3361	0	8	0	0
5	11	700	FALSE	4851	26	5	0	5.35972
5	12	100	FALSE	8054	24	8	0	2.97989
5	13	700	FALSE	4024	14	8	0	3.47913
5	14	400	FALSE	24618	101	3	0	4.10269
5	15	100	FALSE	8149	28	7	0	3.436
5	16	700	FALSE	4040	9	8	0	2.22772
5	17	700	FALSE	13107	27	2	0	2.05997
5	18	100	TRUE	8271	29	9	0	3.50623
5	19	400	TRUE	4389	13	7	4	2.96195
5	20	100	TRUE	4172	3	8	2	0.71908
5	21	400	TRUE	3949	6	8	2	1.51937
5	22	700	TRUE	7067	27	5	16	3.82057
5	23	700	TRUE	4461	13	6	6	2.91414
5	24	400	FALSE	13836	40	8	0	2.89101
5	25	700	TRUE	10990	43	1	33	3.91265
5	26	100	FALSE	6475	20	6	0	3.0888
5	27	100	FALSE	7618	31	7	0	4.06931
5	28	700	FALSE	6951	28	2	0	4.0282
5	29	100	TRUE	7506	17	8	4	2.26485
5	30	400	FALSE	12676	45	3	0	3.55002
5	31	400	TRUE	4025	5	7	2	1.24224
5	32	400	TRUE	3903	10	8	5	2.56213
5	33	400	TRUE	6989	14	4	5	2.00315
5	34	100	TRUE	5835	15	9	0	2.57069
5	35	400	TRUE	5522	16	6	1	2.8975
5	36	100	TRUE	4997	10	8	1	2.0012
5	37	100	TRUE	4900	13	8	2	2.65306
5	38	100	FALSE	10005	30	8	0	2.9985
5	39	700	TRUE	4286	14	8	5	3.26645
5	40	700	TRUE	3871	11	8	5	2.84164
5	41	700	TRUE	20491	76	3	13	3.70895
5	42	400	FALSE	11481	101	3	0	8.79714
5	43	400	FALSE	25084	240	2	0	9.56785
5	44	700	TRUE	9444	39	4	13	4.12961
5	45	700	TRUE	10871	36	3	3	3.31156
5	46	700	TRUE	3981	8	7	3	2.00955
5	47	100	TRUE	4730	10	7	0	2.11416
5	48	400	TRUE	7116	16	7	2	2.24845
5	49	700	FALSE	71965	470	1	0	6.53095
5	50	100	FALSE	3978	11	8	0	2.76521
5	51	100	FALSE	8268	31	8	0	3.7494
5	52	100	TRUE	3991	8	6	0	2.00451
5	53	400	FALSE	5712	20	8	0	3.5014
5	54	400	FALSE	6939	26	8	0	3.74694
5	55	700	TRUE	10737	28	3	3	2.6078
5	56	400	FALSE	20511	157	3	0	7.65443
5	57	100	FALSE	3764	1	7	0	0.265675
5	58	100	FALSE	4111	11	8	0	2.67575
5	59	400	FALSE	18212	50	8	0	2.74544
5	60	400	TRUE	3931	2	8	0	0.508776
6	1	100	FALSE	5850	15	4	0	2.5641
6	2	700	FALSE	16863	98	2	0	5.81154
6	3	400	TRUE	7991	21	4	4	2.62796
6	4	700	FALSE	24787	58	2	0	2.33994
6	5	100	TRUE	6885	20	8	2	2.90487
6	6	700	FALSE	16820	97	3	0	5.76694
6	7	100	TRUE	4013	3	9	2	0.74757
6	8	100	FALSE	6390	30	5	0	4.69484
6	9	100	FALSE	6432	23	8	0	3.57587
6	10	400	FALSE	10530	32	7	0	3.03894
6	11	700	TRUE	7367	10	8	4	1.3574
6	12	700	FALSE	56475	360	1	0	6.3745
6	13	700	TRUE	26883	41	4	27	1.52513
6	14	400	FALSE	11391	39	4	0	3.42376
6	15	100	FALSE	3624	3	8	0	0.827815
6	16	100	FALSE	3892	5	9	0	1.28469
6	17	400	TRUE	9119	29	6	3	3.18017
6	18	100	FALSE	6654	6	5	0	0.901713
6	19	700	FALSE	28932	66	3	0	2.28121
6	20	100	FALSE	7130	20	8	0	2.80505
6	21	700	TRUE	4607	15	5	6	3.25591
6	22	100	FALSE	9427	108	3	0	11.4565
6	23	700	TRUE	6973	23	6	5	3.29844
6	24	400	FALSE	13078	93	3	0	7.11118
6	25	400	TRUE	7150	28	6	7	3.91608
6	26	700	TRUE	14092	124	3	99	8.79932
6	27	400	TRUE	6494	29	7	13	4.46566
6	28	100	FALSE	4017	6	9	0	1.49365
6	29	100	TRUE	6384	39	8	7	6.10902
6	30	700	FALSE	16977	141	3	0	8.30535
6	31	400	TRUE	8724	23	3	5	2.63641
6	32	400	TRUE	4196	10	7	5	2.38322
6	33	100	TRUE	6873	22	8	3	3.20093
6	34	100	TRUE	5279	17	8	3	3.22031
6	35	400	TRUE	6353	32	6	7	5.03699
6	36	100	TRUE	4059	24	6	12	5.91279
6	37	400	TRUE	5008	34	6	20	6.78914
6	38	700	TRUE	13731	100	3	65	7.28279
6	39	400	TRUE	9412	28	4	5	2.97493
6	40	100	TRUE	16620	251	1	211	15.1023
6	41	400	FALSE	17629	178	3	0	10.097
6	42	100	TRUE	6930	22	6	8	3.1746
6	43	100	TRUE	6700	42	5	23	6.26866
6	44	700	FALSE	15283	96	4	0	6.28149
6	45	700	TRUE	7924	32	6	9	4.03836
6	46	700	FALSE	22776	127	3	0	5.57604
6	47	400	FALSE	3870	7	8	0	1.80879
6	48	700	FALSE	27019	87	3	0	3.21996
6	49	400	TRUE	4866	14	8	4	2.87711
6	50	700	TRUE	7986	44	4	26	5.50964
6	51	100	TRUE	10810	99	2	95	9.15819
6	52	400	FALSE	5054	16	7	0	3.16581
6	53	400	FALSE	10300	29	6	0	2.81553
6	54	400	FALSE	8425	20	6	0	2.37389
6	55	400	FALSE	11347	27	7	0	2.37948
6	56	700	TRUE	10639	36	2	13	3.38378
6	57	400	FALSE	8017	15	8	0	1.87102
6	58	700	FALSE	13032	37	5	0	2.83917
6	59	700	TRUE	4461	7	6	0	1.56915
6	60	100	FALSE	10249	52	3	0	5.07367
7	1	100	FALSE	8778	56	8	0	6.37959
7	2	700	TRUE	4618	10	9	0	2.16544
7	3	700	FALSE	4002	4	8	0	0.9995
7	4	700	FALSE	16711	34	7	0	2.03459
7	5	100	FALSE	7415	22	9	0	2.96696
7	6	700	FALSE	22196	144	6	0	6.48766
7	7	400	FALSE	3713	2	7	0	0.538648
7	8	400	TRUE	8101	32	5	5	3.95013
7	9	400	FALSE	26536	17	6	0	0.640639
7	10	100	FALSE	4818	13	7	0	2.69822
7	11	400	TRUE	11912	125	6	95	10.4936
7	12	100	TRUE	4352	18	7	9	4.13603
7	13	700	FALSE	31669	223	4	0	7.04159
7	14	700	FALSE	26287	67	5	0	2.54879
7	15	700	TRUE	6292	27	6	14	4.29116
7	16	400	FALSE	20045	85	6	0	4.24046
7	17	100	FALSE	7805	26	8	0	3.3312
7	18	400	TRUE	6369	35	8	19	5.49537
7	19	100	FALSE	6520	28	7	0	4.29448
7	20	700	FALSE	13607	100	5	0	7.34916
7	21	100	FALSE	7128	6	8	0	0.841751
7	22	400	FALSE	27611	135	6	0	4.88936
7	23	400	TRUE	9145	35	7	11	3.82723
7	24	100	FALSE	8845	55	6	0	6.2182
7	25	400	TRUE	7662	41	7	13	5.35108
7	26	400	FALSE	8507	44	6	0	5.17221
7	27	400	FALSE	13524	108	5	0	7.9858
7	28	700	TRUE	8086	33	6	10	4.08113
7	29	100	FALSE	4732	10	7	0	2.11327
7	30	700	TRUE	7524	27	5	16	3.58852
7	31	700	TRUE	8024	42	6	20	5.2343
7	32	100	TRUE	7550	26	7	4	3.44371
7	33	100	TRUE	7021	30	7	9	4.2729
7	34	400	TRUE	4696	27	9	19	5.74957
7	35	700	TRUE	4155	20	8	11	4.81348
7	36	700	TRUE	13353	64	7	50	4.79293
7	37	400	TRUE	6419	28	8	12	4.36205
7	38	100	TRUE	7485	24	8	0	3.20641
7	39	400	TRUE	4369	12	8	5	2.74662
7	40	100	TRUE	5147	20	7	9	3.88576
7	41	400	FALSE	3713	3	8	0	0.807972
7	42	700	FALSE	20409	111	4	0	5.43878
7	43	700	FALSE	8262	31	5	0	3.75212
7	44	400	FALSE	38491	282	3	0	7.32639
7	45	100	TRUE	4091	3	6	1	0.733317
7	46	100	TRUE	4018	6	6	2	1.49328
7	47	400	FALSE	19734	112	5	0	5.67548
7	48	700	TRUE	8212	15	6	6	1.8266
7	49	100	TRUE	6630	23	7	4	3.46908
7	50	100	FALSE	4170	1	8	0	0.239808
7	51	400	TRUE	8001	18	7	6	2.24972
7	52	100	TRUE	9425	21	7	0	2.22812
7	53	400	TRUE	7147	28	7	10	3.91773
7	54	700	TRUE	4341	16	6	5	3.68579
7	55	700	FALSE	16463	82	5	0	4.98087
7	56	700	TRUE	6974	40	7	27	5.73559
7	57	100	FALSE	15059	83	7	0	5.51165
7	58	400	FALSE	4481	21	7	0	4.68645
7	59	100	TRUE	4501	12	8	3	2.66607
7	60	700	FALSE	23088	95	4	0	4.11469
8	1	100	TRUE	10810	6	9	0	0.555042
8	2	400	FALSE	27651	68	5	0	2.45922
8	3	700	FALSE	24374	35	4	0	1.43596
8	4	400	TRUE	10389	23	7	0	2.21388
8	5	700	TRUE	3863	1	8	0	0.258866
8	6	700	FALSE	22374	65	5	0	2.90516
8	7	700	TRUE	17924	20	4	2	1.11582
8	8	100	FALSE	8876	13	8	0	1.46462
8	9	100	FALSE	9515	13	9	0	1.36626
8	10	700	FALSE	24054	38	2	0	1.57978
8	11	100	TRUE	9408	19	7	0	2.01956
8	12	700	TRUE	8351	35	9	7	4.19111
8	13	700	TRUE	13705	21	5	1	1.53229
8	14	400	TRUE	11907	36	6	10	3.02343
8	15	700	FALSE	14073	19	6	0	1.3501
8	16	400	TRUE	6664	5	7	4	0.7503
8	17	400	FALSE	10733	34	7	0	3.1678
8	18	400	TRUE	8521	42	8	18	4.929
8	19	400	TRUE	15758	40	5	24	2.53839
8	20	400	FALSE	36010	100	1	0	2.77701
8	21	700	FALSE	17679	59	2	0	3.33729
8	22	100	FALSE	15710	24	3	0	1.52769
8	23	700	FALSE	12702	14	4	0	1.10219
8	24	700	FALSE	7695	20	5	0	2.59909
8	25	400	FALSE	9854	49	7	0	4.9726
8	26	100	FALSE	4133	6	6	0	1.45173
8	27	100	FALSE	17176	21	5	0	1.22264
8	28	700	FALSE	7393	17	6	0	2.29947
8	29	700	FALSE	30178	91	1	0	3.01544
8	30	400	FALSE	32354	87	1	0	2.689
8	31	400	TRUE	4123	4	9	0	0.970167
8	32	100	TRUE	14118	19	7	6	1.3458
8	33	100	TRUE	8127	18	5	10	2.21484
8	34	100	TRUE	3358	0	8	0	0
8	35	700	TRUE	7382	14	5	6	1.89651
8	36	700	TRUE	13185	25	6	3	1.89609
8	37	100	TRUE	4653	8	8	0	1.71932
8	38	100	TRUE	4602	2	9	0	0.434594
8	39	400	FALSE	4421	13	7	0	2.94051
8	40	700	TRUE	4415	5	8	0	1.1325
8	41	100	FALSE	4275	12	7	0	2.80702
8	42	400	TRUE	9328	13	6	0	1.39365
8	43	100	TRUE	4588	7	7	0	1.52572
8	44	100	TRUE	7067	14	7	2	1.98104
8	45	100	FALSE	27056	122	4	0	4.50917
8	46	400	FALSE	53388	115	1	0	2.15404
8	47	100	FALSE	3358	0	9	0	0
8	48	400	TRUE	4991	7	8	0	1.40252
8	49	400	TRUE	7461	51	7	18	6.83554
8	50	700	TRUE	6896	9	6	1	1.3051
8	51	400	TRUE	11142	28	8	6	2.51301
8	52	700	TRUE	8347	20	8	10	2.39607
8	53	100	TRUE	4104	5	8	1	1.21832
8	54	700	TRUE	22406	59	3	21	2.63322
8	55	100	FALSE	4070	2	9	0	0.4914
8	56	100	FALSE	8096	8	6	0	0.988142
8	57	400	FALSE	4418	4	5	0	0.905387
8	58	400	FALSE	15779	40	6	0	2.53501
8	59	400	FALSE	11262	22	6	0	1.95347
8	60	700	FALSE	22285	46	4	0	2.06417
9	1	100	FALSE	7566	37	4	0	4.8903
9	2	700	FALSE	8397	17	4	0	2.02453
9	3	700	FALSE	21578	82	2	0	3.80017
9	4	400	FALSE	37018	180	2	0	4.8625
9	5	700	FALSE	7870	30	3	0	3.81194
9	6	100	FALSE	15024	123	2	0	8.1869
9	7	700	FALSE	18833	136	4	0	7.22137
9	8	400	FALSE	17055	151	3	0	8.85371
9	9	700	FALSE	56751	208	1	0	3.66513
9	10	400	TRUE	16245	29	5	8	1.78516
9	11	400	FALSE	5852	16	9	0	2.73411
9	12	700	TRUE	43008	93	3	73	2.16239
9	13	100	FALSE	12255	62	5	0	5.05916
9	14	100	FALSE	6992	25	7	0	3.57551
9	15	100	FALSE	27520	130	6	0	4.72384
9	16	700	FALSE	12902	67	8	0	5.19299
9	17	100	FALSE	15574	23	6	0	1.47682
9	18	100	TRUE	6801	24	5	5	3.52889
9	19	700	TRUE	3936	15	8	10	3.81098
9	20	700	FALSE	12887	72	7	0	5.58703
9	21	100	TRUE	6535	21	8	9	3.21347
9	22	400	FALSE	8284	34	5	0	4.1043
9	23	100	FALSE	7659	54	8	0	7.05053
9	24	100	TRUE	7169	18	8	1	2.51081
9	25	100	FALSE	4243	8	8	0	1.88546
9	26	100	TRUE	5189	20	7	8	3.85431
9	27	400	FALSE	8408	43	9	0	5.11418
9	28	400	FALSE	16712	90	7	0	5.38535
9	29	700	TRUE	7574	24	7	4	3.16874
9	30	700	FALSE	11634	91	4	0	7.8219
9	31	100	TRUE	6270	36	7	12	5.74163
9	32	400	TRUE	7348	36	6	15	4.89929
9	33	400	TRUE	16332	85	6	58	5.20451
9	34	700	TRUE	4662	28	7	21	6.00601
9	35	400	TRUE	8096	54	9	23	6.66996
9	36	400	TRUE	3839	2	9	0	0.520969
9	37	700	TRUE	11638	40	1	32	3.43702
9	38	100	TRUE	6023	27	2	11	4.48282
9	39	400	FALSE	11222	49	1	0	4.36642
9	40	700	TRUE	3811	22	3	10	5.77276
9	41	100	FALSE	3715	6	8	0	1.61507
9	42	400	TRUE	7212	17	5	2	2.35718
9	43	400	TRUE	4454	17	5	8	3.81679
9	44	400	FALSE	49748	258	4	0	5.18614
9	45	400	FALSE	12028	24	5	0	1.99534
9	46	700	TRUE	4231	7	7	1	1.65446
9	47	400	TRUE	5554	12	8	0	2.1606
9	48	400	TRUE	6027	15	9	0	2.4888
9	49	400	TRUE	7021	10	4	3	1.4243
9	50	700	TRUE	14330	156	1	156	10.8863
9	51	700	FALSE	27249	149	2	0	5.46809
9	52	100	FALSE	13908	127	4	0	9.13144
9	53	700	TRUE	7160	24	7	7	3.35196
9	54	100	TRUE	5101	21	7	8	4.11684
9	55	700	TRUE	6364	19	8	7	2.98554
9	56	100	TRUE	5479	17	5	2	3.10276
9	57	100	TRUE	5480	21	7	7	3.83212
9	58	700	FALSE	17242	111	7	0	6.43777
9	59	100	TRUE	5994	30	6	1	5.00501
9	60	400	FALSE	35947	124	3	0	3.44952
10	1	100	FALSE	11091	73	4	0	6.58191
10	2	400	TRUE	7974	33	4	7	4.13845
10	3	100	FALSE	9766	52	3	0	5.3246
10	4	100	FALSE	5428	18	6	0	3.31614
10	5	100	FALSE	7059	30	7	0	4.24989
10	6	400	FALSE	13831	94	2	0	6.79633
10	7	700	FALSE	6497	34	6	0	5.23318
10	8	700	FALSE	21529	116	1	0	5.38808
10	9	100	FALSE	7433	36	7	0	4.84327
10	10	100	TRUE	5072	18	8	4	3.5489
10	11	100	FALSE	6225	31	8	0	4.97992
10	12	700	FALSE	46388	381	1	0	8.21333
10	13	400	FALSE	8542	45	7	0	5.26809
10	14	100	TRUE	5449	19	8	4	3.48688
10	15	400	TRUE	4010	11	8	4	2.74314
10	16	700	TRUE	8536	32	8	5	3.74883
10	17	700	FALSE	10707	105	1	0	9.80667
10	18	400	FALSE	4129	8	8	0	1.93752
10	19	700	TRUE	4846	20	3	12	4.12712
10	20	700	FALSE	3951	8	7	0	2.0248
10	21	100	FALSE	6604	19	8	0	2.87704
10	22	700	FALSE	32594	181	1	0	5.55317
10	23	100	TRUE	9048	27	7	9	2.98408
10	24	100	TRUE	5963	19	8	6	3.18632
10	25	400	FALSE	12229	117	6	0	9.56742
10	26	400	TRUE	4247	8	9	3	1.88368
10	27	400	TRUE	5967	23	8	10	3.85453
10	28	700	TRUE	19717	95	2	55	4.81818
10	29	100	FALSE	11034	13	7	0	1.17818
10	30	400	FALSE	7207	23	8	0	3.19134
10	31	100	TRUE	7047	24	8	18	3.4057
10	32	700	TRUE	20062	145	3	131	7.22759
10	33	100	TRUE	7918	33	8	5	4.16772
10	34	700	TRUE	4586	26	8	19	5.66943
10	35	100	TRUE	3956	7	9	2	1.76946
10	36	400	TRUE	4388	15	5	9	3.41841
10	37	700	TRUE	7129	44	7	37	6.17197
10	38	400	TRUE	7784	29	8	8	3.72559
10	39	100	TRUE	4933	23	8	12	4.66248
10	40	700	FALSE	50829	336	1	0	6.6104
10	41	400	TRUE	6617	22	6	6	3.32477
10	42	400	TRUE	33759	180	1	164	5.33191
10	43	700	FALSE	21674	78	2	0	3.59878
10	44	700	TRUE	17616	46	3	21	2.61126
10	45	100	FALSE	9994	66	8	0	6.60396
10	46	400	TRUE	8053	28	8	6	3.47697
10	47	400	FALSE	8459	49	9	0	5.79265
10	48	400	FALSE	15791	132	2	0	8.35919
10	49	100	TRUE	4201	5	8	2	1.19019
10	50	400	FALSE	7659	23	8	0	3.003
10	51	100	TRUE	5756	16	8	4	2.77971
10	52	700	FALSE	9134	35	8	0	3.83184
10	53	400	TRUE	12245	44	2	27	3.5933
10	54	700	TRUE	6758	42	2	10	6.21486
10	55	700	TRUE	3744	7	7	1	1.86966
10	56	400	FALSE	22421	224	3	0	9.99063
10	57	400	FALSE	4836	22	3	0	4.54921
10	58	100	FALSE	6617	23	9	0	3.4759
10	59	700	TRUE	7321	23	7	7	3.14165
10	60	700	FALSE	10267	46	3	0	4.48037
11	1	400	FALSE	12431	53	9	0	4.26353
11	2	400	TRUE	7581	20	9	15	2.63817
11	3	400	TRUE	11394	24	8	5	2.10637
11	4	700	FALSE	30733	80	8	0	2.60307
11	5	100	FALSE	64994	118	9	0	1.81555
11	6	100	FALSE	9292	12	7	0	1.29143
11	7	700	FALSE	75978	380	1	0	5.00145
11	8	100	FALSE	12933	14	8	0	1.0825
11	9	700	FALSE	30372	67	1	0	2.20598
11	10	400	FALSE	3822	1	1	0	0.261643
11	11	700	FALSE	57262	229	6	0	3.99916
11	12	100	TRUE	7102	9	5	6	1.26725
11	13	700	FALSE	124521	358	7	0	2.87502
11	14	700	TRUE	6755	15	8	3	2.22058
11	15	400	TRUE	16454	26	7	11	1.58016
11	16	100	FALSE	16175	19	8	0	1.17465
11	17	700	FALSE	16373	16	9	0	0.977219
11	18	100	TRUE	4450	5	9	0	1.1236
11	19	400	TRUE	6483	24	1	10	3.70199
11	20	400	FALSE	14650	46	7	0	3.13993
11	21	100	FALSE	57838	28	5	0	0.484111
11	22	700	TRUE	9224	31	3	13	3.3608
11	23	400	FALSE	9723	53	1	0	5.45099
11	24	700	TRUE	23357	38	6	15	1.62692
11	25	100	FALSE	21845	72	2	0	3.29595
11	26	400	FALSE	51474	132	1	0	2.5644
11	27	100	FALSE	3822	4	6	0	1.04657
11	28	100	TRUE	9001	26	9	0	2.88857
11	29	400	TRUE	5304	30	9	19	5.65611
11	30	100	FALSE	34023	89	8	0	2.61588
11	31	100	TRUE	8505	20	9	2	2.35156
11	32	700	TRUE	7013	34	9	29	4.84814
11	33	400	TRUE	8757	39	9	12	4.45358
11	34	700	TRUE	4493	18	1	11	4.00623
11	35	100	TRUE	8006	21	9	0	2.62303
11	36	700	TRUE	7232	24	8	21	3.31858
11	37	700	TRUE	16566	43	8	24	2.59568
11	38	400	TRUE	8097	52	9	20	6.42213
11	39	100	TRUE	7846	25	9	0	3.18634
11	40	700	TRUE	7829	30	9	3	3.83191
11	41	400	TRUE	4165	1	6	0	0.240096
11	42	400	FALSE	47085	206	7	0	4.37507
11	43	100	TRUE	5282	17	9	8	3.21848
11	44	700	FALSE	7629	24	6	0	3.14589
11	45	400	FALSE	16266	29	1	0	1.78286
11	46	700	FALSE	21865	30	1	0	1.37206
11	47	700	FALSE	42869	123	8	0	2.86921
11	48	400	TRUE	33339	43	8	20	1.28978
11	49	400	TRUE	7393	12	8	6	1.62316
11	50	700	TRUE	8067	37	6	23	4.58659
11	51	400	FALSE	48407	170	4	0	3.51189
11	52	400	FALSE	36534	46	7	0	1.2591
11	53	100	TRUE	7379	20	4	3	2.71039
11	54	100	TRUE	4579	8	8	2	1.74711
11	55	400	FALSE	29079	113	8	0	3.88597
11	56	700	TRUE	34710	58	7	27	1.67099
11	57	100	FALSE	17091	23	8	0	1.34574
11	58	700	FALSE	32603	101	8	0	3.09787
11	59	100	TRUE	21561	12	9	0	0.55656
11	60	100	FALSE	13260	31	9	0	2.33786
12	1	700	TRUE	7806	33	2	21	4.22752
12	2	100	TRUE	4812	30	3	14	6.23441
12	3	400	FALSE	11971	122	1	0	10.1913
12	4	700	TRUE	6124	25	2	12	4.0823
12	5	700	FALSE	36135	222	1	0	6.14363
12	6	700	FALSE	8424	31	2	0	3.67996
12	7	100	FALSE	6600	31	6	0	4.69697
12	8	400	TRUE	3590	12	5	9	3.34262
12	9	100	TRUE	6567	26	4	2	3.95919
12	10	100	FALSE	6337	23	7	0	3.62948
12	11	400	TRUE	4852	17	4	4	3.50371
12	12	100	FALSE	12316	11	5	0	0.893147
12	13	700	FALSE	31906	139	6	0	4.35655
12	14	400	FALSE	19513	110	4	0	5.63727
12	15	100	FALSE	6650	21	5	0	3.15789
12	16	100	FALSE	7074	62	5	0	8.76449
12	17	100	TRUE	6464	27	4	3	4.17698
12	18	700	FALSE	8183	61	5	0	7.45448
12	19	400	FALSE	15789	155	4	0	9.81696
12	20	400	FALSE	5383	19	5	0	3.52963
12	21	100	FALSE	3776	3	7	0	0.794492
12	22	700	TRUE	5963	34	6	22	5.70183
12	23	400	FALSE	5190	9	6	0	1.7341
12	24	400	FALSE	9327	57	5	0	6.11129
12	25	700	FALSE	26666	132	1	0	4.95012
12	26	400	TRUE	5573	41	4	18	7.3569
12	27	100	FALSE	5436	26	5	0	4.78293
12	28	100	FALSE	3862	8	7	0	2.07147
12	29	400	TRUE	8580	21	4	8	2.44755
12	30	700	FALSE	21154	219	1	0	10.3527
12	31	700	TRUE	3351	1	4	1	0.298418
12	32	700	TRUE	6976	57	5	30	8.17087
12	33	100	TRUE	15214	98	1	87	6.44144
12	34	400	TRUE	3972	13	7	6	3.27291
12	35	400	TRUE	18850	89	1	72	4.72149
12	36	700	TRUE	17511	69	5	38	3.94038
12	37	400	TRUE	6042	18	4	4	2.97915
12	38	100	TRUE	7818	102	6	64	13.0468
12	39	100	TRUE	7555	35	6	7	4.63269
12	40	700	FALSE	34744	404	1	0	11.6279
12	41	400	TRUE	6619	34	1	18	5.13673
12	42	700	TRUE	5871	40	3	27	6.81315
12	43	400	FALSE	11686	116	6	0	9.92641
12	44	400	TRUE	3890	7	6	2	1.79949
12	45	100	TRUE	9596	31	4	2	3.23051
12	46	700	FALSE	13142	90	6	0	6.84827
12	47	700	FALSE	9200	26	6	0	2.82609
12	48	400	TRUE	7612	11	4	2	1.44509
12	49	400	FALSE	5602	22	7	0	3.92717
12	50	400	FALSE	11006	91	6	0	8.26822
12	51	100	TRUE	4509	10	5	2	2.21779
12	52	100	FALSE	9898	31	5	0	3.13195
12	53	700	TRUE	6729	43	6	29	6.39025
12	54	100	TRUE	5820	30	5	8	5.15464
12	55	100	FALSE	8270	67	6	0	8.10157
12	56	700	TRUE	8174	32	7	6	3.91485
12	57	700	TRUE	4594	11	5	3	2.39443
12	58	100	TRUE	3951	8	6	2	2.0248
12	59	400	FALSE	3960	9	7	0	2.27273
12	60	700	FALSE	14204	29	6	0	2.04168
13	1	100	FALSE	4542	6	8	0	1.321
13	2	700	FALSE	33471	82	4	0	2.44988
13	3	400	FALSE	6730	2	7	0	0.297177
13	4	100	FALSE	4201	5	9	0	1.19019
13	5	400	FALSE	23338	177	3	0	7.5842
13	6	400	TRUE	8554	12	6	2	1.40285
13	7	400	TRUE	14714	46	6	30	3.12627
13	8	100	FALSE	5664	16	9	0	2.82486
13	9	700	FALSE	17550	40	8	0	2.2792
13	10	700	FALSE	12767	29	6	0	2.27148
13	11	400	FALSE	4498	14	8	0	3.11249
13	12	700	FALSE	11127	31	7	0	2.78602
13	13	100	TRUE	3871	2	5	0	0.516662
13	14	700	TRUE	4143	10	7	3	2.41371
13	15	100	FALSE	4214	8	8	0	1.89843
13	16	100	FALSE	4759	5	8	0	1.05064
13	17	700	TRUE	4434	9	7	1	2.02977
13	18	700	FALSE	14101	16	8	0	1.13467
13	19	700	TRUE	4058	2	4	0	0.492854
13	20	100	TRUE	3869	1	4	0	0.258465
13	21	100	FALSE	4294	10	6	0	2.32883
13	22	400	FALSE	12111	17	7	0	1.40368
13	23	400	FALSE	4920	11	4	0	2.23577
13	24	100	FALSE	3930	5	8	0	1.27226
13	25	100	TRUE	4415	17	5	8	3.85051
13	26	400	FALSE	8738	14	6	0	1.6022
13	27	100	FALSE	4998	9	7	0	1.80072
13	28	400	FALSE	8864	12	4	0	1.35379
13	29	700	TRUE	4821	11	6	0	2.28168
13	30	100	TRUE	4018	4	5	1	0.99552
13	31	100	TRUE	4056	8	6	0	1.97239
13	32	100	TRUE	4384	5	6	0	1.14051
13	33	400	TRUE	6318	12	7	0	1.89934
13	34	700	TRUE	4405	7	7	0	1.5891
13	35	400	TRUE	4104	2	7	0	0.487329
13	36	700	TRUE	8783	12	7	2	1.36628
13	37	100	TRUE	4282	4	9	0	0.934143
13	38	100	TRUE	12354	17	4	9	1.37607
13	39	400	TRUE	10927	43	6	21	3.93521
13	40	400	TRUE	7913	27	4	10	3.41211
13	41	400	FALSE	16463	41	3	0	2.49043
13	42	100	TRUE	4026	7	7	0	1.7387
13	43	700	FALSE	50143	154	1	0	3.07122
13	44	400	TRUE	13312	17	8	1	1.27704
13	45	400	TRUE	9237	25	7	4	2.70651
13	46	700	TRUE	5182	19	4	0	3.66654
13	47	700	TRUE	4217	6	4	1	1.42281
13	48	100	FALSE	6961	18	7	0	2.58584
13	49	700	FALSE	25618	72	3	0	2.81052
13	50	700	FALSE	4496	1	2	0	0.22242
13	51	700	FALSE	13583	5	2	0	0.368107
13	52	100	FALSE	4560	3	4	0	0.657895
13	53	700	TRUE	13087	18	9	2	1.37541
13	54	400	TRUE	5742	10	8	0	1.74155
13	55	700	FALSE	11984	8	8	0	0.667557
13	56	400	FALSE	4011	1	9	0	0.249314
13	57	400	TRUE	3937	6	6	0	1.524
13	58	700	TRUE	7740	10	7	4	1.29199
13	59	100	TRUE	8351	11	6	0	1.31721
13	60	400	FALSE	7463	10	7	0	1.33994
14	1	400	FALSE	35039	276	3	0	7.87694
14	2	100	TRUE	9144	28	7	3	3.06212
14	3	400	FALSE	5119	15	4	0	2.93026
14	4	700	FALSE	5028	19	3	0	3.77884
14	5	100	TRUE	3995	6	7	3	1.50188
14	6	700	FALSE	28727	156	2	0	5.43043
14	7	400	FALSE	27709	195	6	0	7.03742
14	8	700	FALSE	72670	340	2	0	4.67868
14	9	100	TRUE	3999	6	7	1	1.50038
14	10	700	FALSE	16574	41	4	0	2.47375
14	11	400	TRUE	5522	28	6	14	5.07063
14	12	100	FALSE	4228	11	7	0	2.6017
14	13	100	FALSE	7254	20	7	0	2.7571
14	14	400	TRUE	6571	17	7	0	2.58713
14	15	400	FALSE	11748	76	3	0	6.46919
14	16	400	FALSE	8348	65	2	0	7.7863
14	17	700	TRUE	4636	37	2	29	7.98102
14	18	400	FALSE	11717	86	3	0	7.33976
14	19	700	TRUE	6211	41	5	27	6.60119
14	20	100	FALSE	30678	148	2	0	4.8243
14	21	700	FALSE	7457	18	3	0	2.41384
14	22	400	FALSE	4540	13	7	0	2.86344
14	23	700	FALSE	5777	22	3	0	3.8082
14	24	100	FALSE	7768	16	6	0	2.05973
14	25	100	TRUE	4172	7	8	1	1.67785
14	26	400	TRUE	4026	6	7	2	1.49031
14	27	100	FALSE	3977	13	8	0	3.2688
14	28	700	FALSE	34506	258	2	0	7.47696
14	29	100	FALSE	7540	54	5	0	7.1618
14	30	700	TRUE	7183	44	4	26	6.12557
14	31	100	TRUE	4421	15	3	6	3.3929
14	32	700	TRUE	6740	15	1	11	2.22552
14	33	700	FALSE	11407	47	7	0	4.12028
14	34	100	TRUE	3466	2	6	1	0.577034
14	35	100	TRUE	16848	32	2	23	1.89934
14	36	700	TRUE	6660	18	2	14	2.7027
14	37	400	TRUE	7368	45	6	16	6.10749
14	38	400	FALSE	18554	153	2	0	8.2462
14	39	700	TRUE	8167	21	1	15	2.57132
14	40	400	TRUE	7050	33	8	8	4.68085
14	41	400	TRUE	14671	38	1	30	2.59014
14	42	400	TRUE	5334	37	2	22	6.93663
14	43	100	FALSE	6929	48	2	0	6.92741
14	44	100	FALSE	18178	108	3	0	5.94125
14	45	100	TRUE	6539	25	2	7	3.82321
14	46	100	FALSE	3949	7	7	0	1.7726
14	47	700	TRUE	7099	39	8	19	5.49373
14	48	400	FALSE	9331	61	3	0	6.53735
14	49	400	TRUE	6145	15	2	2	2.44101
14	50	100	TRUE	3884	2	4	0	0.514933
14	51	700	FALSE	64257	478	1	0	7.43888
14	52	400	FALSE	43603	273	2	0	6.26104
14	53	400	TRUE	7242	30	8	6	4.1425
14	54	700	TRUE	14929	36	4	17	2.41141
14	55	700	TRUE	6181	18	8	3	2.91215
14	56	700	TRUE	6490	21	8	4	3.23575
14	57	400	TRUE	17992	96	1	90	5.3357
14	58	700	FALSE	56135	115	2	0	2.04863
14	59	100	FALSE	6254	29	9	0	4.63703
14	60	100	TRUE	4039	20	7	13	4.95172
15	1	100	TRUE	7455	55	3	25	7.3776
15	2	100	FALSE	5697	43	4	0	7.54783
15	3	700	FALSE	21046	112	2	0	5.32168
15	4	100	FALSE	6866	36	7	0	5.24323
15	5	400	FALSE	10831	42	4	0	3.87776
15	6	400	FALSE	12593	98	3	0	7.7821
15	7	700	FALSE	11696	21	3	0	1.79549
15	8	700	FALSE	35366	183	3	0	5.17446
15	9	100	TRUE	7660	6	3	0	0.78329
15	10	100	TRUE	4168	8	7	1	1.91939
15	11	400	FALSE	3925	4	8	0	1.01911
15	12	700	FALSE	20081	152	6	0	7.56934
15	13	700	TRUE	15082	31	5	1	2.05543
15	14	700	FALSE	27833	113	4	0	4.05993
15	15	100	FALSE	7275	24	8	0	3.29897
15	16	100	FALSE	4917	13	9	0	2.64389
15	17	100	TRUE	14413	22	9	1	1.5264
15	18	100	TRUE	7161	15	9	10	2.09468
15	19	100	FALSE	13694	33	7	0	2.40981
15	20	700	FALSE	9393	36	3	0	3.83264
15	21	100	FALSE	6940	28	4	0	4.03458
15	22	400	FALSE	11824	75	3	0	6.34303
15	23	100	FALSE	5173	16	7	0	3.09298
15	24	100	FALSE	6333	22	8	0	3.47387
15	25	700	TRUE	6873	49	4	24	7.12935
15	26	400	FALSE	4497	10	6	0	2.2237
15	27	700	FALSE	14746	91	2	0	6.17117
15	28	400	FALSE	13213	71	4	0	5.3735
15	29	400	TRUE	12730	43	2	32	3.37785
15	30	700	FALSE	14196	33	2	0	2.3246
15	31	700	TRUE	6858	34	2	25	4.95771
15	32	400	TRUE	6227	19	5	5	3.05123
15	33	400	TRUE	7099	29	7	9	4.08508
15	34	100	TRUE	6425	19	3	6	2.9572
15	35	400	TRUE	6992	32	4	15	4.57666
15	36	100	TRUE	7380	29	5	8	3.92954
15	37	400	TRUE	7021	20	3	15	2.8486
15	38	400	TRUE	7150	32	7	6	4.47552
15	39	700	TRUE	5150	12	4	2	2.3301
15	40	100	TRUE	7605	19	6	1	2.49836
15	41	700	TRUE	6447	42	7	26	6.51466
15	42	700	TRUE	4866	37	4	28	7.60378
15	43	700	FALSE	26664	164	2	0	6.15062
15	44	700	TRUE	15912	52	2	41	3.26797
15	45	400	TRUE	3856	5	6	1	1.29668
15	46	100	TRUE	6727	41	1	40	6.09484
15	47	400	FALSE	39756	215	3	0	5.40799
15	48	700	TRUE	6133	37	4	24	6.03294
15	49	400	TRUE	8505	51	2	31	5.99647
15	50	100	TRUE	7221	33	3	12	4.57
15	51	400	TRUE	12644	188	1	177	14.8687
15	52	700	TRUE	7056	42	3	19	5.95238
15	53	700	TRUE	9273	36	5	18	3.88224
15	54	400	TRUE	6630	32	1	31	4.82655
15	55	100	FALSE	10363	66	9	0	6.36881
15	56	400	FALSE	16695	128	9	0	7.66697
15	57	100	FALSE	5576	18	9	0	3.22812
15	58	400	FALSE	10073	54	8	0	5.36087
15	59	400	FALSE	13688	46	7	0	3.36061
15	60	700	FALSE	24805	123	5	0	4.95868
16	1	100	TRUE	17504	34	6	11	1.94241
16	2	700	FALSE	12128	22	6	0	1.81398
16	3	400	FALSE	4041	10	7	0	2.47463
16	4	100	FALSE	11646	73	8	0	6.26825
16	5	700	TRUE	8026	61	8	34	7.6003
16	6	700	FALSE	4947	25	4	0	5.05357
16	7	700	TRUE	14324	75	1	75	5.23597
16	8	400	FALSE	6229	28	3	0	4.4951
16	9	400	TRUE	8478	29	7	6	3.42062
16	10	400	FALSE	11890	32	7	0	2.69134
16	11	400	FALSE	13205	34	6	0	2.57478
16	12	400	TRUE	8525	38	7	15	4.45748
16	13	100	TRUE	4246	10	9	2	2.35516
16	14	700	FALSE	4978	24	8	0	4.82121
16	15	400	FALSE	9018	60	8	0	6.65336
16	16	100	FALSE	4121	12	5	0	2.91191
16	17	400	FALSE	18392	54	3	0	2.93606
16	18	400	FALSE	18978	16	3	0	0.843081
16	19	700	FALSE	15514	103	2	0	6.63916
16	20	700	FALSE	22394	52	2	0	2.32205
16	21	700	TRUE	6136	17	2	4	2.77053
16	22	400	TRUE	5896	25	5	11	4.24016
16	23	100	FALSE	5079	36	3	0	7.08801
16	24	700	FALSE	14460	110	2	0	7.60719
16	25	700	FALSE	16974	160	2	0	9.42618
16	26	100	TRUE	3361	0	5	0	0
16	27	400	FALSE	5480	23	2	0	4.19708
16	28	100	FALSE	4218	10	5	0	2.37079
16	29	100	FALSE	3955	13	7	0	3.28698
16	30	100	FALSE	7270	30	8	0	4.12655
16	31	100	TRUE	6684	29	8	0	4.33872
16	32	400	TRUE	4135	2	5	0	0.483676
16	33	700	TRUE	7464	35	4	18	4.68917
16	34	100	TRUE	4195	5	7	2	1.1919
16	35	400	TRUE	3985	6	3	1	1.50565
16	36	100	TRUE	4045	4	4	2	0.988875
16	37	700	FALSE	37776	122	2	0	3.22956
16	38	100	TRUE	5233	20	9	8	3.8219
16	39	700	TRUE	7207	40	3	23	5.55016
16	40	700	FALSE	13245	26	3	0	1.963
16	41	100	FALSE	5149	20	5	0	3.88425
16	42	700	FALSE	23728	145	2	0	6.11092
16	43	700	TRUE	4028	2	5	0	0.496524
16	44	400	TRUE	4088	8	6	2	1.95695
16	45	700	TRUE	5152	10	6	1	1.94099
16	46	400	TRUE	5434	11	6	0	2.02429
16	47	100	TRUE	4190	6	6	2	1.43198
16	48	100	FALSE	6494	30	7	0	4.61965
16	49	100	FALSE	6147	26	9	0	4.22971
16	50	400	FALSE	3736	2	8	0	0.535332
16	51	700	TRUE	7151	39	2	22	5.45378
16	52	400	TRUE	3682	4	6	1	1.08637
16	53	400	TRUE	6568	28	3	3	4.26309
16	54	100	TRUE	4663	17	7	7	3.64572
16	55	700	TRUE	5993	25	2	8	4.17153
16	56	400	FALSE	11738	65	2	0	5.53757
16	57	700	TRUE	4711	15	2	5	3.18404
16	58	400	TRUE	3986	12	3	5	3.01054
16	59	100	TRUE	6501	20	9	3	3.07645
16	60	100	FALSE	6779	30	9	0	4.42543
17	1	700	TRUE	5352	13	6	1	2.429
17	2	100	FALSE	3868	1	9	0	0.258532
17	3	100	TRUE	5209	17	9	6	3.26358
17	4	700	TRUE	11746	20	5	6	1.70271
17	5	700	FALSE	18678	85	3	0	4.55081
17	6	700	FALSE	22053	89	3	0	4.03573
17	7	400	FALSE	12233	7	6	0	0.572223
17	8	700	FALSE	8268	52	5	0	6.28931
17	9	400	TRUE	3947	5	9	0	1.26678
17	10	700	FALSE	20398	63	4	0	3.08854
17	11	400	FALSE	3572	1	8	0	0.279955
17	12	700	FALSE	4345	8	7	0	1.8412
17	13	700	TRUE	4146	2	6	1	0.482393
17	14	400	TRUE	13248	19	6	7	1.43418
17	15	400	FALSE	11829	20	5	0	1.69076
17	16	400	TRUE	4852	11	6	0	2.26711
17	17	400	TRUE	12200	33	6	2	2.70492
17	18	400	FALSE	20298	90	3	0	4.43393
17	19	400	FALSE	6521	14	6	0	2.14691
17	20	100	FALSE	5349	17	6	0	3.17816
17	21	400	FALSE	15568	22	5	0	1.41316
17	22	400	FALSE	6881	50	4	0	7.26639
17	23	100	FALSE	7348	20	7	0	2.72183
17	24	100	FALSE	5772	14	7	0	2.4255
17	25	100	FALSE	5896	28	6	0	4.74898
17	26	700	TRUE	5949	39	4	27	6.55572
17	27	100	FALSE	6328	27	5	0	4.26675
17	28	400	FALSE	9770	63	4	0	6.44831
17	29	700	FALSE	6609	22	5	0	3.32879
17	30	400	TRUE	7492	16	3	1	2.13561
17	31	700	TRUE	9082	42	6	28	4.62453
17	32	400	TRUE	4133	9	7	2	2.17759
17	33	100	TRUE	6845	24	8	5	3.50621
17	34	100	TRUE	4040	4	4	2	0.990099
17	35	100	TRUE	4384	13	6	4	2.96533
17	36	400	TRUE	4029	7	8	2	1.7374
17	37	700	TRUE	10451	49	3	31	4.68855
17	38	700	TRUE	6333	50	4	31	7.89515
17	39	100	TRUE	4174	2	9	0	0.479157
17	40	100	TRUE	3920	4	9	0	1.02041
17	41	700	FALSE	17817	28	4	0	1.57153
17	42	100	FALSE	3914	5	8	0	1.27747
17	43	400	TRUE	7754	19	6	4	2.45035
17	44	700	FALSE	4698	12	4	0	2.55428
17	45	700	TRUE	7246	132	4	115	18.2169
17	46	400	FALSE	24543	170	2	0	6.92662
17	47	400	TRUE	5585	15	8	4	2.68577
17	48	400	TRUE	4014	3	9	1	0.747384
17	49	400	FALSE	11529	62	3	0	5.37774
17	50	100	FALSE	7691	51	4	0	6.63113
17	51	100	TRUE	5038	25	7	11	4.96229
17	52	700	TRUE	7382	42	6	25	5.68952
17	53	100	TRUE	3837	2	9	0	0.521241
17	54	700	FALSE	12901	53	5	0	4.10821
17	55	700	TRUE	5451	37	4	27	6.78775
17	56	100	TRUE	6697	23	7	1	3.43437
17	57	700	FALSE	16698	49	5	0	2.93448
17	58	100	TRUE	5832	17	6	0	2.91495
17	59	100	FALSE	8820	63	8	0	7.14286
17	60	100	FALSE	4367	8	9	0	1.83192
